# Supplementary material for: Evolutionary History of Chordate PAX Genes: Dynamics of Change in a Complex Gene Family
Source: PLoS One. 2013 Sep 2;8(9):e73560. doi: 10.1371/journal.pone.0073560 (PMC3759438; doi:10.1371/journal.pone.0073560)
Supplement: Table S3 — Presence of PAX genes in 188 Chordate species. (XLSX) [file pone.0073560.s004.xlsx]

## Sheet: Plan1
Table S3. Presence of PAX genes in 188 Chordate species
Species	Common name	P1	P9	P2	P5	P8	P3	P7	P4	P6
Pan troglodytes	chimpanzee	1	1	1	1	1	1	1	1	1
Pan paniscus	bonobo		1					1
Homo sapiens	human	1	1	1	1	1	1	1	1	1
Gorilla gorilla	gorilla	1	1	1	1	1	1	1	1	1
Pongo abelii	orangutan	1	1	1	1	1	1	1	1	1
Pongo pygmaeus	bornean orangutan						1
Symphalangus syndactylus	siamang		1
Nomascus leucogenys	gibbon	1	1	1	1	1	1	1	1	1
Hylobates klossii	dwarf sianang							1
Hylobates syndactylus	Siamang		1
Colobus angolensis palliatus	tanzanian black-and-white colobus		1
Papio anubis	baboon	1	1	1	1	1	1	1	1	1
Mandrillus leucophaeus	drill		1
Macaca mulatta	rhesus	1	1	1	1	1	1	1	1	1
Macaca fascicularis	cynomolgus monkey	1	1	1	1	1	1	1	1	1
Cercopithecus cephus	moustached monkey		1
Aotus infulatus	feline night monkey		1
Lagothrix lagotricha	woolly monkey		1
Ateles belzebuth chamek	black-faced spider monkey		1
Ateles geoffroyi	spider monkey		1
Saimiri boliviensis	squirrel monkey		1
Saimiri sciureus	south american squirrel monkey		1
Saguinus labiatus	red-chested moustached tamarin							1
Saguinus oedipus	cotton-top tamarin		1
Leontopithecus rosalia	golden lion tamarin		1
Callithrix jacchus	marmoset	1	1	1	1	1	1	1	1	1
Callimico goeldii	Goeldi's monkey		1
Pithecia pithecia	guianan saki		1
Callicebus moloch	dusky titi								1
Tarsius syrichta	tarsier		1	1	1	1	1	1	1	1
Otolemur garnettii	bushbaby	1	1	1	1	1	1	1	1	1
Propithecus coquereli	coquerel's sifaka		1
Microcebus murinus	mouse lemur	1	1	1	1	1	1	1	1	1
Lepilemur edwardsi	sportive lemur		1
Eulemur albifrons	White-fronted Brown Lemur		1
Lemur catta	ring-tailed lemur		1
Daubentonia madagascariensis	Aye-aye		1
Perodicticus potto edwarsi	potto		1
Tupaia belangeri	tree shrew	1	1	1	1	1	1	1	1	1
Heterocephalus glaber	naked mole-rat	1	1	1	1	1	1	1	1	1
Cavia porcellus	guinea pig	1	1	1	1	1	1	1	1	1
Ictidomys tridecemlineatus	squirrel	1	1	1	1	1	1	1	1	1
Rattus norvegicus	rat	1	1	1	1	1	1	1	1	1
Mus musculus	mouse	1	1	1	1	1	1	1	1	1
Cricetulus griseus	chinese hamster	1	1	1	1	1	1	1	1	1
Dipodomys ordii	kangaroo rat	1		1	1	1		1	1	1
Oryctolagus cuniculus	rabbit	1	1	1	1	1	1	1	1	1
Ochotona princeps	pika	1	1	1	1	1	1	1	1	1
Ceratotherium simum	white rhinoceros	1	1	1	1	1	1	1	1	1
Equus caballus	horse	1	1	1	1	1	1	1	1	1
Sorex araneus	shrew	1	1	1	1	1	1	1	1	1
Suncus murinus	asian house shrew		1
Erinaceus europaeus	hedgehog	1	1	1	1	1	1		1
Pteropus vampyrus	Megabat	1	1	1	1	1	1	1	1	1
Myotis lucifugus	microbat	1	1	1	1	1	1	1	1	1
Vicugna pacos	alpaca	1	1	1	1	1	1	1	1	1
Tursiops truncatus	bottle-nosed dolphin	1	1	1	1	1	1	1	1	1
Sus scrofa	pig	1	1	1	1	1	1	1	1	1
Ovis aries	sheep	1	1	1	1	1	1	1	1	1
Capra hircus	goat						1
Bos taurus	cow	1	1	1	1	1	1	1	1	1
Felis catus	cat	1	1	1	1	1	1	1	1	1
Mustela putorius furo	ferret				1	1				1
Canis lupus familiaris	dog	1	1	1	1	1	1	1	1	1
Ailuropoda melanoleuca	panda	1	1	1	1	1	1	1	1	1
Dasypus novemcinctus	armadillo	1	1	1	1	1	1	1	1	1
Choloepus hoffmanni	sloth	1	1	1	1	1	1	1	1	1
Trichechus manatus	manatee	1	1	1	1	1	1	1	1	1
Procavia capensis	rock hyrax	1	1	1	1	1	1	1	1	1
Loxodonta africana	elephant	1	1	1	1	1	1	1	1	1
Echinops telfairi	tenrec	1	1	1	1	1	1	1	1	1
Sarcophilus harrisii	tasmanian devil	1	1	1	1	1	1	1	1	1
Monodelphis domestica	opossum	1	1	1	1	1	1	1	1	1
Macropus eugenii	wallaby	1	1	1	1	1	1	1	1	1
Ornithorhynchus anatinus	platypus	1	1	1	1	1	1	1	1	1
Urocolius indicus	Red-faced mousebird									1
Tyto alba	barn owl									1
Tauraco erythrolophus	red-crested turaco									1
Sphyrapicus varius	yellow-bellied sapsucker									1
Rhinopomastus cyanomelas	common scimitar-bill									1
Psittacula alexandri	red-breasted parakeet									1
Melopsittacus undulatus	budgerigar	1	1	1	1	0	1	1	P	1
Podiceps auritus	Horned Grebe									1
Phoenicopterus chilensis	Chilean flamingo									1
Phegornis mitchellii	diademed sandpiper-plover									1
Meleagris gallopavo	turkey	1	1	1	1	0	1	1	0	1
Gallus gallus	chicken	1	1	1	1	0	1	1	0	1
Coturnix coturnix	quail	1					1	1		1
Phaethon rubricauda	red-tailed tropicbird									1
Phalacrocorax carbo	great cormorant									1
Pitta guajana	bandedpitta									1
Taeniopygia guttata	Zebra Finch	1	1	1	1	0	1	1	0	1
Geospiza fortis	medium ground finch	1	1	1	1	0	1	1	0	1
Ficedula albicollis	collared flycatcher	1	1	1	1	0	1	1	0	1
Opisthocomus hoazin	hoatzin									1
Oceanites oceanicus	Wilson's storm-petrel									1
Nyctibius grandis	greatpotoo									1
Momotus momota	blue-crowned motmot									1
Ardeotis kori	kori bustard									1
Eurypyga helias	sunbittern									1
Psophia crepitans	common trumpeter									1
Gavia immer	common loon									1
Gampsonyx swainsonii	pearl kite									1
Eudyptula minor	little blue penguin									1
Columba livia	domestic pigeon			1						1
Colibri coruscans	sparkling violet-ear									1
Scopus umbretta	hamerkop									1
Pterocles exustus	chestnut-bellied sandgrouse									1
Cathartes aura	turkey vulture									1
Balaeniceps rex	shoebill									1
Anser erythropus	lesser white-fronted goose									1
Anas platyrhynchos	mallard duck	1	1	1	1	0		1	0	1
Struthio camelus	ostrich									1
Eudromia elegans	elegant crested-tinamou									1
Dromaius novaehollandiae	emu									1
Crocodylus porosus	estuarine crocodile									1
Alligator mississippiensis	alligator									1
Podarcis sicula	Italian wall lizard									1
Pantherophis guttatus	corn snake									1
Python molurus	phython	1	1	1	1	P	1	1	1	1
Ctenophorus ornatus	ornate dragon									1
Anolis carolinensis	lizard	1	1	1	1	0	1	1	0	2
Pelodiscus sinensis	chinese softshell turtle	1	1	1	1	1	1	1	1	1
Trachemys scripta	dime-store turtle	1	1				1			1
Chrysemys picta bellii	painted turtle	1	1	1	1	1	1	1	1	2
Pseudepidalea raddei	mongolian toad									1
Xenopus tropicaliS	frog	1	1	1	1	1	1	1		2
Xenopus laevis	clawed frog	1	1	2	1	1	1	1		1
Pleurodeles waltl	newt									1
Notophthalmus viridescens	red-spotted newt									1
Mesotriton alpestris	newt									1
Cynops pyrrhogaster	japanese newt									1
Ambystoma mexicanum	axolotl							1		1
Latimeria chalumnae	coelacanth	1	1	1	1	1	1	1	1	1
Tetraodon nigroviridis	tetraodon	1	2	2	1	1	2	1	2	3
Takifugu rubripes	fugu	1	1	2	1	1	2	2	1	3
Solea senegalensis	senegalese Sole						1
Gasterosteus aculeatus	stickleback	1	1	2	1	1	1	2	1	3
Oryzias latipes	medaka	1	1	1	1	1	2	2	1	3
Xiphophorus maculatus	Platyfish	1	1	2	1	1	2	2	1	2
Sebastiscus marmoratus	scorpionfish			1
Dicentrarchus labrax	european sea bass			1						1
Sparus aurata	silver seabream							1
Bathybates graueri	keltapetoahven						1
Cyphotilapia frontosa	humphead cichlid						1
Eretmodus cyanostictus	tanganyika clown						1
Pseudocrenilabrus philander	southern mouthbrooder		1				1
Labidochromis caeruleus	yellow prince		1
Haplochromis brownae	Cichlid Fish		1
Haplochromis burtoni	Cichlid Fish		1				1
Ctenochromis horei	mbaramatete		1				1
Astatoreochromis alluaudi	alluaud's haplo		1
Neolamprologus pulcher	prinsessen fra burundi						1
Lamprologus callipterus	lamprologus tempo		1				1
Limnochromis abeelei	isomutahautoja						1
Oreochromis aureus	blue tilapia		1
Oreochromis niloticus	nile tilapia	2	1	2	1	1	2	2	1	2
Perissodus microlepis	rusosuomunsyöjä		1
Tropheus moorii	moorii						1
Tropheus duboisi	dwarf tanganyikan cichlid		1
Gadus morhua	atlantic cod	2	1	1	1	1	2	2	1	2
Salvelinus alpinus	arctic charr							1
Salmo salar	atlantic salmon							1
Oncorhynchus mykiss	rainbow trout				1			1
Sternopygus macrurus	Longtail Knifefish							1
Anabarilius grahami	fish									1
Carassius auratus	gin-buna				1
Cyprinus carpio	mirror carp				1
Danio rerio	zebrafish	2	1	2	1	1	2	2	1	3
Astyanax mexicanus	blind cave fish		1	1						1
Polyodon spathula	paddlefish			1	1	1	1
Callorhinchus milii	elephant shark	1	1			1	1			2
Scyliorhinus torazame	Cloudy Catshark	1	1				1	1		1
Scyliorhinus canicula	spotted dogfish	1		1			1	1		1
Raja eglanteria	clear-nosed summer skate				1					1
Leucoraja erinacea	little summer skate			1
Petromyzon marinus	lamprey		2		1		1			1
Lethenteron camtschaticum	arctic lamprey		1		1		1			1
Lampetra fluviatilis	lamprey		1		1		1			1
Eptatretus burgeri	hagfish		1				1			1
Oikopleura dioica	oikopleura		1		1		1			1
Herdmania curvata	herdmania		1
Halocynthia roretzi	tunicate		1		1		1
Phallusia mammillata	warty sea squirt		1		1					1
Ciona savignyi	pacific transparent sea squirt		1		2		1			1
Ciona intestinalis	yellow sea squirt		1		2		1			1
Branchiostoma belcheri	amphioxus japonicus		1		1		1			1
Branchiostoma floridae	florida Lancelet		1		1		1			1
Branchiostoma lanceolatum	common lancelet		2		1		1			1
0= confirmed loss ;1 = presence; * presence of the PAX ancestor ; 2= duplication; 3= triplication; P=possiby pseudogene
